# Supplementary material for: Evolutionary history of the cytochrome P450s from Colletotrichum species and prediction of their putative functional roles during host-pathogen interactions
Source: BMC Genomics. 2024 Jan 12;25:56. doi: 10.1186/s12864-023-09858-5 (PMC10785452; doi:10.1186/s12864-023-09858-5)
Supplement: Supplementary file 1 — Additional file 1: Table S1. Number of P450 cytochromes harbored in representative species belonging to Colletotrichum genus. [file 12864_2023_9858_MOESM1_ESM.xlsx]

## Sheet: Hoja1
Table S1-Number of P450 cytochromes harbored in representative species belonging to Colletotrichum genus.
					Species	Number of p450 cytochromes
					C. somersetensis CBS 131599	138
					C. falcatum MAFF 306170	108
					C. caudatum CBS 131602	118
					C. zoysiae MAFF 235873	124
					C. graminicola M1.001	148
					C. navitas CBS 125086	104
					C. sublineola CBS 131301	154
					C. eremochloae CBS 129661	120
					C. tofieldiae 861	184
					C. tanaceti BRIP5731	109
					C. simmondsii CBS 122122	168
					C. fructicola Nara gc5	247
					C. orbiculare MAFF 240422	171
