# Supplementary material for: Evolutionary history of the cytochrome P450s from Colletotrichum species and prediction of their putative functional roles during host-pathogen interactions
Source: BMC Genomics. 2024 Jan 12;25:56. doi: 10.1186/s12864-023-09858-5 (PMC10785452; doi:10.1186/s12864-023-09858-5)
Supplement: Supplementary file 2 — Additional file 2: Table S2. Abundance of gene copies present in each CYP family in species belonging to Colletotrichum graminicola complex. [file 12864_2023_9858_MOESM2_ESM.xlsx]

## Sheet: Hoja1
Table S2-Abundance of gene copies present in each CYP family in species belonging to Colletotrichum graminicola complex.
p450 FAMILY	C. eremochloae CBS 129661	C. sublineola CBS 131301	C. falcatum MAFF306170	C. caudatum CBS 131602	C. somersetensis CBS 131599	C. zoysiae MAFF 235873	C. navitas CBS 125086	C. graminicola M1.001
CYP503	0	0	0	1	0	0	0	0
CYP504	3	3	3	5	5	3	3	6
CYP5042	0	1	1	2	2	0	2	1
CYP5047	1	0	1	1	1	0	1	0
CYP505	6	3	3	4	6	3	3	8
CYP5053	0	1	1	0	0	0	2	1
CYP5065	0	1	0	1	0	1	0	1
CYP5070	0	0	1	0	0	0	0	0
CYP5080	1	1	1	0	1	0	0	1
CYP5094	1	1	0	1	1	1	0	0
CYP51	1	1	1	2	1	1	2	1
CYP5108	1	1	1	2	1	0	1	1
CYP5128	0	1	1	0	1	0	0	1
CYP5129	0	0	0	0	0	1	1	0
CYP5133	1	1	1	0	1	1	0	1
CYP5168	1	1	1	0	1	1	1	1
CYP5186	1	1	0	0	0	0	0	0
CYP5195	0	0	0	0	0	0	1	0
CYP52	1	1	0	1	1	1	1	1
CYP526	1	4	3	4	3	5	1	5
CYP5265	0	1	1	1	0	0	1	1
CYP5268	0	1	2	1	1	0	0	1
CYP527	0	1	2	1	4	4	1	4
CYP5278	0	0	1	0	1	1	0	1
CYP528	0	1	0	0	1	1	0	2
CYP529	1	1	1	1	1	2	1	0
CYP5295	1	0	0	0	0	0	0	0
CYP53	0	1	0	1	1	0	1	1
CYP530	4	1	6	4	1	1	3	4
CYP531	1	1	1	1	0	1	0	0
CYP532	2	1	1	1	1	1	0	1
CYP534	2	1	1	0	0	1	0	0
CYP535	2	2	0	1	0	0	2	2
CYP536	0	1	0	1	0	0	0	0
CYP537	1	1	2	0	1	0	1	1
CYP538	0	0	2	0	1	0	1	1
CYP539	4	3	0	1	2	3	1	4
CYP54	1	5	2	3	1	4	6	2
CYP540	1	1	0	0	2	2	2	1
CYP541	1	1	1	1	1	1	0	1
CYP542	0	0	0	0	0	1	0	0
CYP543	0	1	1	1	0	1	1	1
CYP544	0	1	1	0	1	1	0	1
CYP548	1	2	0	1	1	1	1	0
CYP549	0	0	0	0	0	0	0	1
CYP550	0	0	0	0	0	0	1	0
CYP552	2	2	3	2	2	2	2	2
CYP559	0	1	0	2	1	0	0	1
CYP56	0	1	0	1	0	1	1	1
CYP561	1	0	0	0	2	1	0	0
CYP563	1	0	1	1	0	0	1	1
CYP565	0	1	1	0	1	1	1	0
CYP566	1	1	0	0	1	0	1	0
CYP567	2	0	2	1	1	2	1	2
CYP568	2	1	1	1	1	1	1	1
CYP570	3	4	6	7	5	6	2	5
CYP577	1	1	1	1	1	1	1	0
CYP578	0	0	0	1	1	1	1	1
CYP582	2	2	2	2	3	2	1	2
CYP584	2	1	1	1	1	0	2	1
CYP585	0	1	0	1	0	1	1	1
CYP586	1	1	1	0	2	2	0	0
CYP587	0	0	1	1	2	1	2	1
CYP589	2	1	0	0	1	2	0	2
CYP59	1	1	0	1	1	2	0	1
CYP590	1	0	1	0	1	1	0	0
CYP596	0	0	0	0	0	0	0	1
CYP599	0	0	0	0	1	1	0	0
CYP6001	0	0	0	1	1	0	0	2
CYP6003	0	1	0	0	1	0	0	1
CYP602	0	1	0	1	1	1	0	1
CYP605	0	1	1	1	0	0	0	0
CYP606	1	1	0	1	1	1	0	0
CYP609	0	0	0	0	0	0	0	1
CYP61	2	1	1	2	2	2	2	1
CYP613	1	1	0	1	0	1	0	0
CYP617	1	1	1	1	1	2	1	1
CYP62	2	2	3	1	0	1	0	2
CYP620	5	3	4	4	4	1	2	1
CYP621	0	0	0	2	2	2	1	1
CYP623	0	2	1	0	1	1	0	1
CYP624	1	0	1	0	0	1	1	0
CYP628	1	1	1	1	1	0	1	1
CYP631	1	0	0	0	0	1	0	0
CYP633	0	0	0	2	2	1	1	2
CYP637	0	0	0	0	0	0	0	1
CYP638	1	1	2	1	2	1	1	1
CYP65	17	12	12	9	10	10	11	12
CYP654	0	0	0	0	1	1	0	0
CYP657	1	1	0	0	1	1	0	0
CYP663	1	1	1	1	1	1	1	1
CYP665	1	1	0	1	1	1	1	2
CYP68	4	5	3	4	9	9	5	7
CYP682	2	1	2	1	1	1	1	2
CYP684	1	0	2	0	0	2	1	0

## Sheet: Hoja2
P450 FAMILY	CFAL01
CYP503	0
CYP504	3
CYP5042	1
CYP5047	1
CYP505	3
CYP5053	1
CYP5065	0
CYP5070	1
CYP5080	1
CYP5094	0
CYP51	1
CYP5108	1
CYP5128	1
CYP5129	0
CYP5133	1
CYP5168	1
CYP5186	0
CYP5195	0
CYP52	0
CYP526	6
CYP5265	1
CYP5268	2
CYP527	2
cyp5278	1
CYP528	0
CYP529	1
CYP5295	0
CYP53	0
CYP530	1
CYP531	1
CYP532	1
CYP534	1
CYP535	0
CYP536	0
CYP537	2
CYP538	2
CYP539	0
CYP54	2
CYP540	0
CYP541	1
CYP542	0
CYP543	1
CYP544	1
CYP548	0
CYP549	0
CYP550	0
CYP552	3
CYP559	0
CYP56	0
CYP561	0
CYP563	1
CYP565	1
CYP566	0
CYP567	2
CYP568	1
CYP570	7
CYP577	1
CYP578	0
CYP582	2
CYP584	1
CYP585	0
CYP586	1
CYP587	1
CYP589	0
CYP59	0
CYP590	1
CYP596	0
CYP599	0
CYP6001	0
CYP6003	0
CYP602	0
CYP605	1
CYP606	0
CYP609	0
CYP61	1
CYP613	0
CYP617	1
CYP62	3
CYP620	4
CYP621	0
CYP623	1
CYP624	1
CYP628	1
CYP631	0
CYP633	0
CYP637	0
CYP638	2
CYP65	11
CYP654	0
CYP657	0
CYP663	1
CYP665	0
CYP68	4
CYP682	2
CYP684	2
