# Supplementary material for: Evolutionary history of the cytochrome P450s from Colletotrichum species and prediction of their putative functional roles during host-pathogen interactions
Source: BMC Genomics. 2024 Jan 12;25:56. doi: 10.1186/s12864-023-09858-5 (PMC10785452; doi:10.1186/s12864-023-09858-5)
Supplement: Supplementary file 3 — Additional file 3: Table S3. Number of shared CYP families among species belonging to Colletotrichum Graminicola s.c. [file 12864_2023_9858_MOESM3_ESM.xlsx]

## Sheet: Hoja3
	Names	Number of shared CYP families shared	CYP Families
	All Colletotrichum members		CYP504, CYP505, CYP526, CYP54, CYP570, CYP65, CYP68

## Sheet: Hoja4
Colletotrichum species ID	Number of shared CYP families shared	CYP Families		Table S3-Number of shared CYP families among species belonging to Colletotrichum Graminicola s.c.
CCAU01 CERE01 CFAL01 CGRA01 CNAV01 CSOM01 CSUB CZOY01	18	CYP530 CYP504 CYP68 CYP526 CYP663 CYP65 CYP527 CYP61 CYP505 CYP620 CYP51 CYP568 CYP552 CYP617 CYP638 CYP54 CYP570 CYP582
CCAU01 CERE01 CFAL01 CNAV01 CSOM01 CSUB CZOY01	2	CYP529 CYP577
CCAU01 CERE01 CFAL01 CGRA01 CSOM01 CSUB CZOY01	2	CYP532 CYP541
CCAU01 CERE01 CFAL01 CGRA01 CNAV01 CSOM01 CSUB	3	CYP5108 CYP584 CYP628
CERE01 CFAL01 CGRA01 CNAV01 CSOM01 CSUB CZOY01	1	CYP5168
CCAU01 CERE01 CGRA01 CNAV01 CSOM01 CSUB CZOY01	3	CYP665 CYP52 CYP539
CCAU01 CERE01 CFAL01 CGRA01 CNAV01 CSOM01 CZOY01	1	CYP567
CCAU01 CERE01 CFAL01 CGRA01 CNAV01 CSOM01 CSUB CZOY01	1	CYP682
CCAU01 CERE01 CFAL01 CGRA01 CSUB CZOY01	1	CYP62
CERE01 CFAL01 CGRA01 CSOM01 CSUB CZOY01	1	CYP5133
CERE01 CFAL01 CGRA01 CNAV01 CSOM01 CSUB	1	CYP537
CCAU01 CERE01 CNAV01 CSOM01 CSUB CZOY01	1	CYP548
CCAU01 CERE01 CGRA01 CSOM01 CSUB CZOY01	1	CYP59
CERE01 CGRA01 CNAV01 CSOM01 CSUB CZOY01	1	CYP540
CCAU01 CFAL01 CGRA01 CNAV01 CSOM01 CSUB	1	CYP5042
CCAU01 CFAL01 CGRA01 CNAV01 CSUB CZOY01	1	CYP543
CCAU01 CERE01 CFAL01 CSUB CZOY01	1	CYP531
CERE01 CFAL01 CSOM01 CSUB CZOY01	1	CYP586
CERE01 CFAL01 CGRA01 CSOM01 CSUB	1	CYP5080
CCAU01 CERE01 CSOM01 CSUB CZOY01	2	CYP5094 CYP606
CCAU01 CERE01 CGRA01 CNAV01 CSUB	1	CYP535
CERE01 CGRA01 CSOM01 CSUB CZOY01	1	CYP589
CCAU01 CERE01 CFAL01 CNAV01 CSOM01	1	CYP5047
CCAU01 CERE01 CFAL01 CGRA01 CNAV01	1	CYP563
CCAU01 CFAL01 CGRA01 CSOM01 CSUB	1	CYP5268
CCAU01 CFAL01 CGRA01 CNAV01 CSUB	1	CYP5265
CFAL01 CNAV01 CSOM01 CSUB CZOY01	1	CYP565
CFAL01 CGRA01 CSOM01 CSUB CZOY01	2	CYP623 CYP544
CCAU01 CGRA01 CSOM01 CSUB CZOY01	1	CYP602
CCAU01 CGRA01 CNAV01 CSOM01 CSUB	1	CYP53
CCAU01 CGRA01 CNAV01 CSUB CZOY01	1	CYP56
CCAU01 CGRA01 CNAV01 CSOM01 CZOY01	3	CYP633 CYP578 CYP621
CCAU01 CFAL01 CGRA01 CNAV01 CSOM01 CZOY01	1	CYP587
CERE01 CFAL01 CSUB CZOY01	1	CYP534
CCAU01 CERE01 CSUB CZOY01	1	CYP613
CERE01 CSOM01 CSUB CZOY01	1	CYP657
CERE01 CFAL01 CSOM01 CZOY01	1	CYP590
CFAL01 CGRA01 CSOM01 CSUB	1	CYP5128
CFAL01 CGRA01 CNAV01 CSUB01 CSUB02	1	CYP5053
CCAU01 CGRA01 CSOM01 CSUB	1	CYP559
CCAU01 CGRA01 CSUB CZOY01	1	CYP5065
CGRA01 CSOM01 CSUB CZOY01	1	CYP528
CFAL01 CGRA01 CNAV01 CSOM01	1	CYP538
CCAU01 CGRA01 CNAV01 CSUB CZOY01	1	CYP585
CERE01 CNAV01 CSOM01 CSUB	1	CYP566
CERE01 CFAL01 CNAV01 CZOY01	2	CYP624 CYP684
CCAU01 CFAL01 CSUB01 CSUB	1	CYP605
CGRA01 CSOM01 CSUB01 CSUB	1	CYP6003
CCAU01 CGRA01 CSOM01	1	CYP6001
CFAL01 CGRA01 CSOM01 CZOY01	1	cyp5278
CERE01 CSUB01 CSUB	1	CYP5186
CERE01 CSOM01 CZOY01	1	CYP561
CCAU01 CSUB01 CSUB	1	CYP536
CERE01	1	CYP5295
CERE01 CZOY01	1	CYP631
CNAV01	1	CYP550
CGRA01	1	CYP549
CSOM01 CZOY01	2	CYP599 CYP654
CNAV01 CZOY01	1	CYP5129
CERE01	1	CYP635
CFAL01	1	CYP5070
CCAU01	1	CYP503
CZOY01	1	CYP542
CNAV01	1	CYP5195
CGRA01	3	CYP637 CYP596 CYP609
