# Supplementary material for: Evolutionary history of the cytochrome P450s from Colletotrichum species and prediction of their putative functional roles during host-pathogen interactions
Source: BMC Genomics. 2024 Jan 12;25:56. doi: 10.1186/s12864-023-09858-5 (PMC10785452; doi:10.1186/s12864-023-09858-5)
Supplement: Supplementary file 4 — Additional file 4: Table S4. Quantitative values corresponding to expansions and contractions occurred during the evolution of the CYPome in species belonging to Colletotrichum Graminicola s.c. The analysis was performed by using CAFE version 4.2.1, employing a Viterbi algorithm with a p-value cutoff of 0.05. [file 12864_2023_9858_MOESM4_ESM.xlsx]

## Sheet: Hoja1
Table S4-Quantitative values corresponding to expansions and contractions occurred during the evolution of the CYPome in species belonging to Colletotrichum Graminicola s.c. The analysis was performed by using CAFE version 4.2.1, employing a Viterbi algorithm with a p-value cutoff of 0.05.
	Species	Expanded fams	Genes gained	genes/expansion	Contracted fams	Genes lost	genes/contraction	No change	Avg. Expansion
	Cfal	12 (0)	15	1.25	44 (0)	46	1.05	49	-0.295238
	Csom	12 (0)	12	1	15 (0)	16	1.07	78	-0.0380952
	Csub	15 (0)	22	1.47	3 (0)	3	1	87	0.180952
	Ccau	9 (0)	10	1.11	30 (0)	32	1.07	66	-0.209524
	Cere	9 (0)	11	1.22	31 (0)	34	1.1	65	-0.219048
	Cgra	15 (0)	21	1.4	15 (0)	15	1	75	0.0571429
	Cnav	8 (0)	10	1.25	30 (0)	33	1.1	67	-0.219048
	Csubd	0 (0)	0	0	18 (0)	19	1.06	87	-0.180952
	Czoy	11 (0)	12	1.09	18 (0)	19	1.06	76	-0.0666667
	Chig	25 (0)	49	1.96	30 (0)	38	1.27	50	0.104762
