# Supplementary material for: Evolutionary history of the cytochrome P450s from Colletotrichum species and prediction of their putative functional roles during host-pathogen interactions
Source: BMC Genomics. 2024 Jan 12;25:56. doi: 10.1186/s12864-023-09858-5 (PMC10785452; doi:10.1186/s12864-023-09858-5)
Supplement: Supplementary file 5 — Additional file 5: Table S5. Functional assignation of CYP families. Highlight colors represent the assignation of the function in each CYP family. [file 12864_2023_9858_MOESM5_ESM.xlsx]

## Sheet: Hoja1
Table S5-Functional assignation of CYP families. Highlight colors represent the assignation of the function in each CYP family.
	Primary metabolism	Secondary metabolism	Xenobiotic metabolism
	CYP503	CYP5070	CYP504
	CYP51	CYP5094	CYP505
	CYP540	CYP526	CYP5065
	CYP56	CYP54	CYP5080			Single-copy
	CYP61	CYP542	CYP52			2-5 copies
	CYP657	CYP550	CYP527			>5 copies
		CYP552	CYP53
		CYP561	CYP530
		CYP563	CYP531
		CYP565	CYP532
		CYP567	CYP535
		CYP568	CYP536
		CYP578	CYP537
		CYP582	CYP538
		CYP584	CYP539
		CYP586	CYP541
		CYP587	CYP548
		CYP59	CYP570
		CYP596	CYP577
		CYP599	CYP584
		CYP602	CYP585
		CYP605	CYP620
		CYP613	CYP621
		CYP617	CYP631
		CYP628
		CYP633
		CYP65
		CYP654
		CYP68
		CYP682
		CYP684
