# Supplementary material for: Evolutionary history of the cytochrome P450s from Colletotrichum species and prediction of their putative functional roles during host-pathogen interactions
Source: BMC Genomics. 2024 Jan 12;25:56. doi: 10.1186/s12864-023-09858-5 (PMC10785452; doi:10.1186/s12864-023-09858-5)
Supplement: Supplementary file 6 — Additional file 6: Table S6. Gene gains and loss for each CYP family that have occurred during the evolution of the CYPome in species belonging to the Graminicola s.c. The analysis was performed using CAFE version 4.2.1. [file 12864_2023_9858_MOESM6_ESM.xlsx]

## Sheet: dollo_analysis_gain_loss
Table S6-Gene gains and loss for each CYP family that have occurred during the evolution of the CYPome in species belonging to the Graminicola s.c. The analysis was performed using CAFE version 4.2.1
# Family	CZOY	CSOM	CCAU	CNAV	CGRA	CFAL	CERE	CSUB	CHIG
CYP503	..	..	1:1	..	..	loss	..	..	1:1
CYP504	1:1	1:1	1:1	1:1	1:1	1:1	1:1	1:1	1:1		.. CYP was absent
CYP5042	loss	1:1	1:1	1:1	1:1	1:1	loss	1:1	1:1		1:1 CYP was conserved
CYP5047	loss	1:1	1:1	1:1	loss	1:1	1:1	1:1	1:1		gain CYP was gained
CYP505	1:1	1:1	1:1	1:1	1:1	1:1	1:1	1:1	1:1		loss CYP was loss
CYP5053	..	..	..	1:1	1:1	1:1	loss	1:1	1:1
CYP5065	1:1	loss	1:1	loss	1:1	loss	loss	1:1	1:1
CYP5070	..	..	..	..	..	gain	..	..	..
CYP5080	loss	1:1	loss	loss	1:1	1:1	1:1	1:1	1:1
CYP5085	..	..	..	..	..	..	..	..	gain
CYP5094	1:1	1:1	1:1	..	..	loss	1:1	1:1	1:1
CYP51	1:1	1:1	1:1	1:1	1:1	1:1	1:1	1:1	1:1
CYP5108	loss	1:1	1:1	1:1	1:1	1:1	1:1	1:1	1:1
CYP5128	loss	1:1	loss	loss	1:1	1:1	loss	1:1	1:1
CYP5129	1:1	loss	loss	1:1	loss	loss	..	..	1:1
CYP5133	1:1	1:1	loss	loss	1:1	1:1	1:1	1:1	1:1
CYP5135	..	..	..	..	..	..	..	..	gain
CYP5168	1:1	1:1	loss	1:1	1:1	1:1	1:1	1:1	1:1
CYP5186	..	..	..	..	..	..	1:1	1:1	..
CYP5195	..	..	..	1:1	loss	loss	..	..	1:1
CYP52	1:1	1:1	1:1	1:1	1:1	loss	1:1	1:1	1:1
CYP526	1:1	1:1	1:1	1:1	1:1	1:1	1:1	1:1	1:1
CYP5265	..	..	1:1	1:1	1:1	1:1	loss	1:1	1:1
CYP5268	loss	1:1	1:1	loss	1:1	1:1	loss	1:1	1:1
CYP527	1:1	1:1	1:1	1:1	1:1	1:1	1:1	1:1	1:1
cyp5278	1:1	1:1	loss	loss	1:1	1:1	..	..	1:1
CYP528	1:1	1:1	loss	loss	1:1	loss	loss	1:1	1:1
CYP529	1:1	1:1	1:1	1:1	loss	1:1	1:1	1:1	1:1
CYP5295	..	..	..	..	..	..	1:1	1:1	..
CYP53	loss	1:1	1:1	1:1	1:1	loss	loss	1:1	1:1
CYP530	1:1	1:1	1:1	1:1	1:1	1:1	1:1	1:1	..
CYP5300	..	..	..	..	..	..	..	..	gain
CYP531	1:1	loss	1:1	..	..	1:1	1:1	1:1	1:1
CYP532	1:1	1:1	1:1	loss	1:1	1:1	1:1	1:1	1:1
CYP533	..	..	..	..	..	..	..	..	gain
CYP534	1:1	loss	loss	..	..	1:1	1:1	1:1	1:1
CYP535	..	..	1:1	1:1	1:1	loss	1:1	1:1	..
CYP536	..	..	1:1	..	..	loss	loss	1:1	..
CYP537	loss	1:1	loss	1:1	1:1	1:1	1:1	1:1	..
CYP538	loss	1:1	loss	1:1	1:1	1:1	loss	1:1	1:1
CYP539	1:1	1:1	1:1	1:1	1:1	1:1	1:1	1:1	..
CYP54	1:1	1:1	1:1	1:1	1:1	1:1	1:1	1:1	1:1
CYP540	1:1	1:1	loss	1:1	1:1	loss	1:1	1:1	1:1
CYP541	1:1	1:1	1:1	loss	1:1	1:1	1:1	1:1	1:1
CYP542	1:1	loss	loss	..	..	loss	..	..	1:1
CYP543	1:1	loss	1:1	1:1	1:1	1:1	loss	1:1	1:1
CYP544	1:1	1:1	loss	loss	1:1	1:1	loss	1:1	1:1
CYP548	1:1	1:1	1:1	1:1	loss	loss	1:1	1:1	1:1
CYP549	..	..	..	loss	1:1	loss	loss	1:1	1:1
CYP550	..	..	..	1:1	loss	loss	loss	1:1	1:1
CYP552	1:1	1:1	1:1	1:1	1:1	1:1	1:1	1:1	..
CYP559	loss	1:1	1:1	loss	1:1	loss	loss	1:1	1:1
CYP56	1:1	loss	1:1	1:1	1:1	loss	loss	1:1	1:1
CYP561	1:1	1:1	loss	..	..	loss	1:1	..	1:1
CYP563	..	..	1:1	1:1	1:1	1:1	1:1	loss	1:1
CYP565	1:1	1:1	loss	1:1	loss	1:1	loss	1:1	1:1
CYP566	loss	1:1	loss	loss	loss	loss	1:1	loss	1:1
CYP567	1:1	1:1	1:1	1:1	1:1	1:1	1:1	1:1	1:1
CYP568	1:1	1:1	1:1	1:1	1:1	1:1	1:1	1:1	1:1
CYP570	1:1	1:1	1:1	1:1	1:1	1:1	1:1	1:1	1:1
CYP577	1:1	1:1	1:1	1:1	loss	1:1	1:1	1:1	..
CYP578	1:1	1:1	1:1	1:1	1:1	loss	loss	1:1	1:1
CYP582	1:1	1:1	1:1	1:1	1:1	1:1	1:1	1:1	..
CYP584	loss	1:1	1:1	1:1	1:1	1:1	1:1	1:1	1:1
CYP585	1:1	loss	1:1	1:1	1:1	loss	loss	loss	1:1
CYP586	1:1	1:1	loss	..	..	1:1	1:1	1:1	1:1
CYP587	1:1	1:1	1:1	1:1	1:1	1:1	..	..	..
CYP589	1:1	1:1	loss	loss	1:1	loss	1:1	1:1	1:1
CYP59	1:1	1:1	1:1	loss	1:1	loss	1:1	1:1	..
CYP590	1:1	1:1	loss	..	..	1:1	1:1	1:1	1:1
CYP596	..	..	..	loss	..	loss	..	..	1:1
CYP599	1:1	1:1	..	..	..	..	..	..	..
CYP6001	loss	1:1	1:1	loss	1:1	loss	loss	1:1	..
CYP6003	loss	1:1	loss	loss	1:1	loss	loss	1:1	1:1
CYP602	1:1	1:1	1:1	loss	1:1	loss	loss	1:1	1:1
CYP605	..	..	1:1	..	..	1:1	loss	1:1	1:1
CYP606	1:1	1:1	1:1	..	..	loss	1:1	1:1	1:1
CYP609	..	..	..	loss	1:1	loss	..	..	1:1
CYP61	1:1	1:1	1:1	1:1	1:1	1:1	1:1	1:1	..
CYP613	1:1	loss	1:1	..	..	loss	1:1	1:1	1:1
CYP617	1:1	1:1	1:1	1:1	1:1	1:1	1:1	1:1	1:1
CYP62	1:1	loss	1:1	loss	1:1	1:1	1:1	1:1	1:1
CYP620	1:1	1:1	1:1	1:1	1:1	1:1	1:1	1:1	1:1
CYP621	1:1	1:1	1:1	1:1	1:1	loss	loss	1:1	1:1
CYP622	..	..	..	..	..	..	..	..	gain
CYP623	1:1	1:1	loss	loss	1:1	1:1	loss	1:1	1:1
CYP624	1:1	loss	loss	1:1	loss	1:1	1:1	loss	1:1
CYP628	loss	1:1	1:1	1:1	1:1	1:1	1:1	1:1	1:1
CYP631	1:1	loss	loss	..	..	loss	1:1	..	1:1
CYP633	1:1	1:1	1:1	1:1	1:1	loss	loss	1:1	1:1
CYP635	..	..	..	..	..	..	gain	..	..
CYP637	..	..	..	..	gain	..	..	..	..
CYP638	1:1	1:1	1:1	1:1	1:1	1:1	1:1	1:1	1:1
CYP65	1:1	1:1	1:1	1:1	1:1	1:1	1:1	1:1	1:1
CYP654	gain	gain	..	..	..	..	..	..	..
CYP657	1:1	1:1	loss	..	..	loss	1:1	1:1	1:1
CYP663	1:1	1:1	1:1	1:1	1:1	1:1	1:1	1:1	1:1
CYP665	1:1	1:1	1:1	1:1	1:1	loss	1:1	1:1	1:1
CYP68	1:1	1:1	1:1	1:1	1:1	1:1	1:1	1:1	1:1
CYP682	1:1	1:1	1:1	1:1	1:1	1:1	1:1	loss	..
CYP684	1:1	loss	loss	1:1	loss	1:1	1:1	..	1:1
